# Supplementary material for: Impact of the external school food environment on the associations of internal school food environment with high schoolers’ diet and BMI
Source: Public Health Nutr. 2022 Apr 25;25(11):3086–95. doi: 10.1017/S1368980022000994 (PMC9588460; doi:10.1017/S1368980022000994)
Supplement: Supplementary file 1 [file S1368980022000994sup.zip]

Archive with 2 entries (2 files):
- S1368980022000994sup001.docx
- S1368980022000994sup002.docx
